# Supplementary material for: In Vitro Study of Biocontrol Potential of Rhizospheric Pseudomonas aeruginosa against Pathogenic Fungi of Saffron (Crocus sativus L.)
Source: Pathogens. 2021 Nov 2;10(11):1423. doi: 10.3390/pathogens10111423 (PMC8620626; doi:10.3390/pathogens10111423)
Supplement: Supplementary file 1 [file pathogens-10-01423-s001.zip]

Archive with 1 entries (1 files):
- pathogens-1355965-supplementary.pdf
